# Supplementary material for: Nuclear and Chloroplast Microsatellites Show Multiple Introductions in the Worldwide Invasion History of Common Ragweed, Ambrosia artemisiifolia
Source: PLoS One. 2011 Mar 10;6(3):e17658. doi: 10.1371/journal.pone.0017658 (PMC3053376; doi:10.1371/journal.pone.0017658)
Supplement: Table S2 — Populations are grouped into three spatial groups (North America, Europe and non-European invasive populations) and roughly ordered from West to East. F ST estimates that are highlighted in grey correspond to non-significant exact tests of differentiation. (XLS) [file pone.0017658.s003.xls]

## Sheet: Pour Fig. 1 (carte)
	1899-12-31 01:00:00	0.082	0.128	0.016	0.009	0.765	20
	1899-12-31 02:00:00	0.295	0.201	0.025	0.118	0.361	20
	1899-12-31 03:00:00	0.347	0.148	0.054	0.012	0.438	20
	1899-12-31 04:00:00	0.162	0.183	0.436	0.077	0.142	19
	1899-12-31 05:00:00	0.205	0.258	0.327	0.194	0.016	20
	1899-12-31 06:00:00	0.547	0.206	0.218	0.029	0	20
	1899-12-31 07:00:00	0.551	0.089	0.175	0.06	0.126	20
	1899-12-31 08:00:00	0.85	0.027	0.076	0.032	0.014	11
	1899-12-31 09:00:00	0.456	0.074	0.278	0.001	0.192	20
	1899-12-31 10:00:00	0.451	0.279	0.014	0.067	0.189	20
	1899-12-31 11:00:00	0.322	0.03	0.103	0.038	0.507	20
	1899-12-31 12:00:00	0.234	0.119	0.616	0.006	0.026	20
	1899-12-31 13:00:00	0.918	0	0.004	0.056	0.021	20
	1899-12-31 14:00:00	0.129	0.001	0.62	0.053	0.196	20
	1899-12-31 15:00:00	0.502	0.22	0.148	0.084	0.046	20
	1899-12-31 16:00:00	0.362	0.253	0.351	0.016	0.018	20
	1899-12-31 17:00:00	0.539	0.135	0.303	0.002	0.021	20
	1899-12-31 18:00:00	0.566	0.05	0.275	0.085	0.024	20
	1899-12-31 19:00:00	0.255	0.052	0.667	0.013	0.013	20
	1899-12-31 20:00:00	0.897	0.018	0.014	0.006	0.065	20
	1899-12-31 21:00:00	0.526	0.117	0.033	0.011	0.314	20
	1899-12-31 22:00:00	0.055	0.871	0.008	0.061	0.006	20
	1899-12-31 23:00:00	0.011	0.014	0.005	0.014	0.956	18
	1900-01-01	0.3	0.184	0.026	0.01	0.48	20
	1900-01-01 01:00:00	0.446	0.174	0	0.1	0.28	20
	1900-01-01 02:00:00	0.13	0.109	0.176	0.071	0.514	20
	1900-01-01 03:00:00	0.193	0.098	0.238	0.079	0.393	20
	1900-01-01 04:00:00	0.057	0.025	0.822	0.04	0.057	16
	1900-01-01 05:00:00	0.505	0.013	0.158	0.191	0.133	20
	1900-01-01 06:00:00	0.01	0.944	0.008	0.013	0.025	20
	1900-01-01 07:00:00	0.352	0.155	0.206	0.218	0.07	7
	1900-01-01 08:00:00	0.433	0.018	0.156	0.123	0.27	2
	1900-01-01 09:00:00	0.067	0.031	0.109	0.742	0.051	20
	1900-01-01 10:00:00	0.006	0.033	0.008	0.935	0.017	20
	model	0.05	0.1	0.2	0.3	0.35

## Sheet: Pour Fig. 2 (réseau)
Population	Number of samples for cpDNA	T	N	M	S	H	C	F	G	R	V	P	O	E	Q	D	K	L	J	U	A	W	B	I	Population		Population	Number of samples for cpDNA	T	N	M	S	H	C	F	G	R	V	P	O	E	Q	D	K	L	J	U	A	W
Utah	20					3		6									11								Utah		Utah	20					3		6									11
Montana	20			8					8										4						Montana		Montana	20			8					8										4
Minnesota	20	4	8	4	2								1							1					Minnesota		Minnesota	20	4	8	4	2								1							1
Missouri	18	11	2	4									1												Missouri		W North Ame		4	8	12	2	3	0	6	8	0	0	0	1	0	0	0	11	0	4	1	0	0
S. Car.	19			1							12		5												S. Car.		Missouri	18	11	2	4									1
Ontario	20	9		1			2			2		2			2										Ontario		S. Car.	19			1							12		5
Quebec	19			17								2													Quebec		Ontario	20	9		1			2			2		2			2
Bronx	11			11																					Bronx		Quebec	19			17								2
B	19	4	5	1	2	6															1				B		Bronx	11			11
F	18	1		3								5	7							1					F		E North Ame		20	2	34	0	0	2	0	0	2	12	4	6	0	2	0	0	0	0	0	0	0
D1	19	9	1		7		1																		D1		B	19	4	5	1	2	6															1
IT9	19	1	15	2				1																	IT9		F	18	1		3								5	7							1
IT4	20		20																						IT4		D1	19	9	1		7		1
IT1	20		7													11					2				IT1		IT9	19	1	15	2				1
SLO1	20	2	1	6			3						2	4	2										SLO1		IT4	20		20
HU2	18	3	5		1						8														HU2		IT1	20		7													11					2
HU6	20	3	1				1			12					1						2				HU6		SLO1	20	2	1	6			3						2	4	2
HU3	19		3		16																				HU3		HU2	18	3	5		1						8
SE3	18		1	3			5							9											SE3		HU6	20	3	1				1			12					1						2
PO1	19	1					1		13			4													PO1		HU3	19		3		16
PO2	17	6	1	4								5												1	PO2		SE3	18		1	3			5							9
RO1	19	1	3		9					6															RO1		PO1	19	1					1		13			4
UKR	18							18																	UKR		West Eur		24	59	15	26	6	11	1	13	12	8	9	9	13	3	11	0	0	0	1	5	0
UKR1	20	9		4	2																		3	2	UKR1		PO2	17	6	1	4								5
UKR2	19	9		2		7																	1		UKR2		RO1	19	1	3		9					6
RU4	20	2				17		1																	RU4		UKR	18							18
RU5	20	9		7				2											2						RU5		UKR1	20	9		4	2
Argentina	16			2														9				5			Argentina		UKR2	19	9		2		7
Wuhan	19						13								5										Wuhan		RU4	20	2				17		1
Beijing	20	13	7																						Beijing		RU5	20	9		7				2											2
Japan	5				1										3										Japan		East Eur		36	4	17	11	24	0	21	0	6	0	5	0	0	0	0	0	0	2	0	0	0
Korea	2												1												Korea		Argentina	16			2														9				5
Austral1	19	14																		4					Austral1		Wuhan	19						13								5
Austral2	20	20																							Austral2		Beijing	20	13	7
total		131	80	80	40	33	26	28	21	20	20	18	17	13	13	11	11	9	6	6	5	5	4	3			Japan	5				1										3
																											Korea	2												1
																											Asia		13	7	0	1	0	13	0	0	0	0	0	1	0	8	0	0	0	0	0	0	0
		600																									Austral1	19	14																		4
																											Austral2	20	20
																											Austral		34	0	0	0	0	0	0	0	0	0	0	0	0	0	0	0	0	0	4	0	0
[truncated: 27 more columns]

## Sheet: Table S2
	Montana	Minnesota	Missouri	S. Car.	Ontario	Quebec	Bronx	B	F	D1	IT9	IT4	IT1	SLO1	HU2	HU6	HU3	SE3	PO1	PO2	RO1	UKR	UKR1	UKR2	RU4	RU5	Argentina	Wuhan	Bejing	Austral1	Austral2
Utah	0.08182	0.0419	0.05924	0.14014	0.08502	0.10446	0.13997	0.09715	0.07459	0.11906	0.08925	0.14009	0.09571	0.11209	0.08522	0.07369	0.1315	0.09198	0.0951	0.09084	0.20074	0.07436	0.05407	0.08484	0.10007	0.08203	0.12454	0.08872	0.17341	0.15653	0.20472
Montana	-	0.0419	0.05924	0.14014	0.08502	0.10446	0.13997	0.09715	0.07459	0.11906	0.08925	0.14009	0.09571	0.11209	0.08522	0.07369	0.1315	0.09198	0.0951	0.09084	0.20074	0.07436	0.05407	0.08484	0.10007	0.08203	0.12454	0.08872	0.17341	0.15653	0.20472
Minnesota		-	0.00773	0.05431	0.00908	0.02642	0.06312	0.03454	0.02409	0.04581	0.041	0.05128	0.04631	0.00853	0.01467	0.01147	0.02873	0.0481	0.05224	0.00359	0.08673	0.08084	-0.00118	0.00822	0.02027	0.0208	0.05982	0.04983	0.07564	0.0886	0.12136
Missouri			-	0.04271	0.00903	0.0221	0.05613	0.05716	0.01906	0.03877	0.02608	0.07714	0.04053	0.02126	0.0041	0.01109	0.03021	0.04224	0.0588	0.02249	0.10643	0.09247	0.02542	0.01846	0.03697	0.02221	0.05159	0.03836	0.1032	0.08501	0.11302
S. Car.				-	0.05723	0.03808	0.09007	0.10174	0.07694	0.09386	0.0799	0.10151	0.08888	0.0363	0.04708	0.06812	0.03915	0.10966	0.0696	0.04983	0.10987	0.16111	0.09342	0.07428	0.06215	0.06221	0.06838	0.09119	0.14601	0.08778	0.14358
Ontario					-	0.01956	0.03459	0.03269	0.01849	0.05174	0.04703	0.0391	0.02648	0.01213	0.00368	0.00972	0.02567	0.03397	0.05312	0.00215	0.0877	0.11008	0.01984	0.00864	0.03103	0.01691	0.05605	0.03405	0.09542	0.08306	0.11789
Quebec						-	0.03966	0.06858	0.03165	0.06683	0.04855	0.04448	0.04445	0.01767	0.01426	0.01943	0.02197	0.06312	0.03412	0.0067	0.11261	0.11546	0.04648	0.02113	0.0406	0.02849	0.06521	0.03276	0.11007	0.08872	0.11744
Bronx							-	0.09329	0.06694	0.0906	0.07725	0.06433	0.07916	0.05757	0.04897	0.04976	0.06511	0.08301	0.08415	0.04137	0.1589	0.15717	0.07592	0.06285	0.09874	0.06907	0.09346	0.06478	0.16603	0.10734	0.16336
B								-	0.06088	0.06316	0.09264	0.07671	0.06256	0.04011	0.0702	0.04695	0.06873	0.08391	0.10785	0.05161	0.12048	0.11649	0.04817	0.0472	0.08356	0.07837	0.08928	0.06864	0.12603	0.11997	0.1466
F									-	0.0586	0.05597	0.07856	0.03129	0.04357	0.01219	0.0132	0.03982	0.04301	0.04823	0.03561	0.10861	0.09611	0.03131	0.03483	0.02827	0.02635	0.07024	0.04117	0.11183	0.0959	0.10115
D1										-	0.07992	0.09699	0.08222	0.04108	0.06348	0.04722	0.06893	0.07945	0.10704	0.06305	0.12767	0.13302	0.05351	0.06201	0.07812	0.06667	0.08699	0.07875	0.14578	0.1182	0.15692
IT9											-	0.10292	0.07059	0.05627	0.04982	0.0421	0.06829	0.07117	0.09482	0.05395	0.16599	0.11334	0.04423	0.05506	0.06832	0.04308	0.08314	0.06649	0.13952	0.11181	0.15715
IT4												-	0.09387	0.05065	0.06224	0.0558	0.07014	0.08629	0.10625	0.03088	0.1138	0.1593	0.07469	0.05907	0.08245	0.07855	0.12566	0.08212	0.14262	0.15403	0.18305
IT1													-	0.05175	0.01812	0.04027	0.06733	0.06538	0.06864	0.04398	0.12871	0.13121	0.04344	0.04846	0.06527	0.02615	0.07156	0.05576	0.12296	0.11453	0.13643
SLO1														-	0.01454	0.01904	0.01651	0.06031	0.08235	0.01591	0.05646	0.13985	0.04285	0.02369	0.03711	0.04548	0.06132	0.06843	0.0696	0.08864	0.10657
HU2															-	0.01069	0.01997	0.04211	0.03475	0.01205	0.09173	0.11896	0.03007	0.02267	0.03292	0.01244	0.06104	0.03032	0.09058	0.0879	0.11336
HU6																-	0.03731	0.0385	0.05714	0.0317	0.10208	0.10389	0.02408	0.02921	0.04072	0.02627	0.05494	0.0322	0.09822	0.07213	0.10051
HU3																	-	0.0591	0.06632	0.01976	0.0839	0.13908	0.06091	0.0356	0.0461	0.05324	0.07208	0.06825	0.10584	0.10509	0.13453
SE3																		-	0.10431	0.06451	0.14255	0.13442	0.0666	0.06994	0.07073	0.07189	0.08814	0.06093	0.12878	0.12326	0.159
PO1																			-	0.04745	0.1634	0.13113	0.08029	0.06616	0.06984	0.05627	0.10673	0.06769	0.19278	0.12161	0.16016
PO2																				-	0.09433	0.11308	0.01839	0.00923	0.0335	0.01996	0.05408	0.05351	0.095	0.09567	0.13628
RO1																					-	0.22965	0.11877	0.10177	0.10774	0.13162	0.15026	0.16784	0.10106	0.17955	0.15752
UKR																						-	0.08607	0.11038	0.11956	0.10032	0.14537	0.10915	0.18783	0.16768	0.2249
UKR1																							-	0.01222	0.04369	0.01061	0.06816	0.05337	0.08981	0.09671	0.1508
UKR2																								-	0.028	0.02622	0.06411	0.04677	0.08229	0.08434	0.10982
RU4																									-	0.03144	0.06503	0.06005	0.09621	0.0973	0.13103
RU5																										-	0.06017	0.04574	0.11555	0.08639	0.12275
Argentina																											-	0.08913	0.12981	0.0746	0.1436
Wuhan																												-	0.1615	0.10691	0.13094
Bejing																													-	0.14773	0.18783
Austral1																														-	0.10424
