# Supplementary material for: Nuclear and Chloroplast Microsatellites Show Multiple Introductions in the Worldwide Invasion History of Common Ragweed, Ambrosia artemisiifolia
Source: PLoS One. 2011 Mar 10;6(3):e17658. doi: 10.1371/journal.pone.0017658 (PMC3053376; doi:10.1371/journal.pone.0017658)
Supplement: Table S3 — The number of individuals assigned to each North American population is given, either considering all individuals or only individuals with assignment probabilities above 0.5. (XLS) [file pone.0017658.s004.xls]

## Sheet: Pour Fig. 1 (carte)
	1899-12-31 01:00:00	0.082	0.128	0.016	0.009	0.765	20
	1899-12-31 02:00:00	0.295	0.201	0.025	0.118	0.361	20
	1899-12-31 03:00:00	0.347	0.148	0.054	0.012	0.438	20
	1899-12-31 04:00:00	0.162	0.183	0.436	0.077	0.142	19
	1899-12-31 05:00:00	0.205	0.258	0.327	0.194	0.016	20
	1899-12-31 06:00:00	0.547	0.206	0.218	0.029	0	20
	1899-12-31 07:00:00	0.551	0.089	0.175	0.06	0.126	20
	1899-12-31 08:00:00	0.85	0.027	0.076	0.032	0.014	11
	1899-12-31 09:00:00	0.456	0.074	0.278	0.001	0.192	20
	1899-12-31 10:00:00	0.451	0.279	0.014	0.067	0.189	20
	1899-12-31 11:00:00	0.322	0.03	0.103	0.038	0.507	20
	1899-12-31 12:00:00	0.234	0.119	0.616	0.006	0.026	20
	1899-12-31 13:00:00	0.918	0	0.004	0.056	0.021	20
	1899-12-31 14:00:00	0.129	0.001	0.62	0.053	0.196	20
	1899-12-31 15:00:00	0.502	0.22	0.148	0.084	0.046	20
	1899-12-31 16:00:00	0.362	0.253	0.351	0.016	0.018	20
	1899-12-31 17:00:00	0.539	0.135	0.303	0.002	0.021	20
	1899-12-31 18:00:00	0.566	0.05	0.275	0.085	0.024	20
	1899-12-31 19:00:00	0.255	0.052	0.667	0.013	0.013	20
	1899-12-31 20:00:00	0.897	0.018	0.014	0.006	0.065	20
	1899-12-31 21:00:00	0.526	0.117	0.033	0.011	0.314	20
	1899-12-31 22:00:00	0.055	0.871	0.008	0.061	0.006	20
	1899-12-31 23:00:00	0.011	0.014	0.005	0.014	0.956	18
	1900-01-01	0.3	0.184	0.026	0.01	0.48	20
	1900-01-01 01:00:00	0.446	0.174	0	0.1	0.28	20
	1900-01-01 02:00:00	0.13	0.109	0.176	0.071	0.514	20
	1900-01-01 03:00:00	0.193	0.098	0.238	0.079	0.393	20
	1900-01-01 04:00:00	0.057	0.025	0.822	0.04	0.057	16
	1900-01-01 05:00:00	0.505	0.013	0.158	0.191	0.133	20
	1900-01-01 06:00:00	0.01	0.944	0.008	0.013	0.025	20
	1900-01-01 07:00:00	0.352	0.155	0.206	0.218	0.07	7
	1900-01-01 08:00:00	0.433	0.018	0.156	0.123	0.27	2
	1900-01-01 09:00:00	0.067	0.031	0.109	0.742	0.051	20
	1900-01-01 10:00:00	0.006	0.033	0.008	0.935	0.017	20
	model	0.05	0.1	0.2	0.3	0.35

## Sheet: Pour Fig. 2 (réseau)
Population	Number of samples for cpDNA	T	N	M	S	H	C	F	G	R	V	P	O	E	Q	D	K	L	J	U	A	W	B	I	Population		Population	Number of samples for cpDNA	T	N	M	S	H	C	F	G	R	V	P	O	E	Q	D	K	L	J	U	A	W
Utah	20					3		6									11								Utah		Utah	20					3		6									11
Montana	20			8					8										4						Montana		Montana	20			8					8										4
Minnesota	20	4	8	4	2								1							1					Minnesota		Minnesota	20	4	8	4	2								1							1
Missouri	18	11	2	4									1												Missouri		W North Ame		4	8	12	2	3	0	6	8	0	0	0	1	0	0	0	11	0	4	1	0	0
S. Car.	19			1							12		5												S. Car.		Missouri	18	11	2	4									1
Ontario	20	9		1			2			2		2			2										Ontario		S. Car.	19			1							12		5
Quebec	19			17								2													Quebec		Ontario	20	9		1			2			2		2			2
Bronx	11			11																					Bronx		Quebec	19			17								2
B	19	4	5	1	2	6															1				B		Bronx	11			11
F	18	1		3								5	7							1					F		E North Ame		20	2	34	0	0	2	0	0	2	12	4	6	0	2	0	0	0	0	0	0	0
D1	19	9	1		7		1																		D1		B	19	4	5	1	2	6															1
IT9	19	1	15	2				1																	IT9		F	18	1		3								5	7							1
IT4	20		20																						IT4		D1	19	9	1		7		1
IT1	20		7													11					2				IT1		IT9	19	1	15	2				1
SLO1	20	2	1	6			3						2	4	2										SLO1		IT4	20		20
HU2	18	3	5		1						8														HU2		IT1	20		7													11					2
HU6	20	3	1				1			12					1						2				HU6		SLO1	20	2	1	6			3						2	4	2
HU3	19		3		16																				HU3		HU2	18	3	5		1						8
SE3	18		1	3			5							9											SE3		HU6	20	3	1				1			12					1						2
PO1	19	1					1		13			4													PO1		HU3	19		3		16
PO2	17	6	1	4								5												1	PO2		SE3	18		1	3			5							9
RO1	19	1	3		9					6															RO1		PO1	19	1					1		13			4
UKR	18							18																	UKR		West Eur		24	59	15	26	6	11	1	13	12	8	9	9	13	3	11	0	0	0	1	5	0
UKR1	20	9		4	2																		3	2	UKR1		PO2	17	6	1	4								5
UKR2	19	9		2		7																	1		UKR2		RO1	19	1	3		9					6
RU4	20	2				17		1																	RU4		UKR	18							18
RU5	20	9		7				2											2						RU5		UKR1	20	9		4	2
Argentina	16			2														9				5			Argentina		UKR2	19	9		2		7
Wuhan	19						13								5										Wuhan		RU4	20	2				17		1
Beijing	20	13	7																						Beijing		RU5	20	9		7				2											2
Japan	5				1										3										Japan		East Eur		36	4	17	11	24	0	21	0	6	0	5	0	0	0	0	0	0	2	0	0	0
Korea	2												1												Korea		Argentina	16			2														9				5
Austral1	19	14																		4					Austral1		Wuhan	19						13								5
Austral2	20	20																							Austral2		Beijing	20	13	7
total		131	80	80	40	33	26	28	21	20	20	18	17	13	13	11	11	9	6	6	5	5	4	3			Japan	5				1										3
																											Korea	2												1
																											Asia		13	7	0	1	0	13	0	0	0	0	0	1	0	8	0	0	0	0	0	0	0
		600																									Austral1	19	14																		4
																											Austral2	20	20
																											Austral		34	0	0	0	0	0	0	0	0	0	0	0	0	0	0	0	0	0	4	0	0
[truncated: 27 more columns]

## Sheet: Table S3
		All invasive individuals									Invasive indiv. with assignment probability > 0.5
		North American populations									North American populations
Invasive populations	Number of samples (nDNA)	Utah	Montana	Minnesota	Missouri	S. Car.	Ontario	Quebec	Bronx		Utah	Montana	Minnesota	Missouri	S. Car.	Ontario	Quebec	Bronx
B	20		2	4	3	1	6	4				1	3		1	4	2
F	20				15		1	4						1			2
D1	20	1	2	5	4		3	5			1		3	1		1	1
IT9	20			1	14	1		4						2
IT4	20			5	2		5	8					3	1		5	1
IT1	20			3	8		4	5						1		2
SLO1	20			2	8		2	8					1			1
HU2	20		1	5	10		2	2				1	2	2
HU6	20			4	7		3	6						1		2	2
HU3	20		1	3	5	1	3	5	2				2	2		3
SE3	20			1	8		4	6	1							3	1
PO1	20		1	8	1	1	2	7					6		1	1	1
PO2	20		1	6	1		5	7					2	1		4	1
RO1	20	1	1		7	3	6	2						4		2	1
UKR	18	1	1	1	5	3		7					1	3	1
UKR1	20		2	10	4			4				2	5	2			1
UKR2	20		1	5	9		2	3					3	3			1
RU4	20	1	3	6	1	2	4	3				1	3			3	1
RU5	20	1	5	1	3	2	1	7				3	1	1		1
Argentina	16	2		2	6	2		4						2
Wuhan	20		1	4	6	1	1	7				1	4	1		1	2
Beijing	20		1	1	6	1	3	8				1		1	1	1
Japan	7				3		1	3									2
Korea	2			1		1
Austral1	20		2	1	2	5	1	9							1		1
Austral2	20		1	4	8			7						1			1
TOTAL	483	7	26	83	146	24	59	135	3		1	10	39	30	5	34	21	0
